# Supplementary material for: Investigating the Influential Factors of Mild Water-Filtered Infrared-A Whole-Body Hyperthermia for Pain Relief in Fibromyalgia: A Mixed-Methods Approach Focusing on Predictors and Patient Perspectives
Source: Biomedicines. 2023 Nov 1;11(11):2949. doi: 10.3390/biomedicines11112949 (PMC10669402; doi:10.3390/biomedicines11112949)
Supplement: Supplementary file 1 [file biomedicines-11-02949-s001.zip]

Archive with 2 entries (2 files):
- Table S1_Main topics and research aims_R.pdf
- Table S2_Main categories of the coding scheme_R.pdf
